# Supplementary material for: Assessment of Insulin Resistance and Body Composition in Children with Overweight and Obesity: A Pilot Study Using Bioimpedance and Principal Component Analysis
Source: Medicina (Kaunas). 2025 Sep 19;61(9):1709. doi: 10.3390/medicina61091709 (PMC12471764; doi:10.3390/medicina61091709)
Supplement: Supplementary file 1 [file medicina-61-01709-s001.zip]

Archive with 1 entries (1 files):
- medicina-3839062-supplementary.xlsx
