# Supplementary material for: Assessment of Insulin Resistance and Body Composition in Children with Overweight and Obesity: A Pilot Study Using Bioimpedance and Principal Component Analysis
Source: Medicina (Kaunas). 2025 Sep 19;61(9):1709. doi: 10.3390/medicina61091709 (PMC12471764; doi:10.3390/medicina61091709)
Supplement: Supplementary file 1 [file medicina-61-01709-s001.zip › medicina-3839062-supplementary.xlsx]

## Sheet: Sheet1
Cod pacient	Sex	Vârstă	Reședință	Insulina	RBC	HGB	HCT	GLU	Urea	HBA1C	CREAJ	UA	AST	ALT	COL	HDL	LDL	Ca	ShBG	Testosteron	Cortizol	Estradiol	FSH	LH	Trigl	CRP	TSH	Diagnostic	HEIGHT	WEIGHT	FATP	FATM	FFM	TBW	PMM	BMI	WATERM	WATERP	Percentila
982045	F	13	R	69.92	4.92	12.6	38.3	0	35	4.71	0.7	4.6	12	23	166	49	106	0	0	0	317.26	0	0	0	0	0	2.37	colică nefritică nespecificată, gastro-duodenita, dispepsie, 71kg, 156 cm	0	0	0	0	0	0	0	0	0	0	0
999898	F	11	R	36.65	4.81	12.6	39	94	0	5.68		3.7	0	0	152	0	101	0	0	0	234.48	9.72	2.25	0.32	88	0	3.81	obezitate grad 1, exces ponderal (68kg), 154 cm, IMC-28,6 kg/m2	0	0	0	0	0	0	0	0	0	0	0
1004364	F	14	U	28.1	4.44	12.7	38.7	89	26	0	0.68	3.8	17	0	144	45	92	8.9	0	1.32	236.58	60.8	4.38	9.27	62	0	3.36	supraponderal	150.6	61.6	35.4	21.8	39.8	29.1	37.8	27.2	29.1	47.2403	94
1007098	F	12	U	12.67	5.09	13.9	41.8	80	15	4.92	0.64	3.9	24	17	129	53	70	9	0	0.86	587.49	49.34	5.91	5.51	71	0.03	2.88	rino-faringită acută	0	0	0	0	0	0	0	0	0	0	0
1007978	F	12	U	41.62	4.77	13.3	40	80	18	0	0.51	4.4	22	35	194	46	139	9.2	0	0.52	276.24	56.33	5.92	2.52	77	0	2.63	obezitate datorită unui exces caloric	167	75.4	36.8	27.7	47.7	34.9	45.3	27	34.9	46.2865	99
1025901	F	17	R	15.42	0	0	0	81	0	0	0	0	0	0				0	0	0	0	0	0	0	0	0	1.05	exces ponderal, 87 kg	0	0	0	0	0	0	0	0	0	0	0
1028312	F	16	R	42.59	4.56	13.1	39.4	71	23	5.48	0.71	3.8	26	36	136	37	80	8.8	0	0.62	271.77	46.8	5.08	5.69	156	0	5.44	Obezitate datorita unui exces caloric	168.6	145.5	56.5	82.2	63.3	46.3	60.1	51.2	46.3	31.8213	99
1028558	F	6	U	0.2	4.67	12.8	38.1	neconcludentă	34	6.79	0.39	5.4	47	18	179	44	116	9.6	0	<0.05	309.39	<9.00	1.77	0.39	104	0	3.78	obezitate datorită unui exces caloric	0	0	0	0	0	0	0	0	0	0	0
1028597	F	16	R	5.8	4.75	14	38.8	85	31	0	0.7	6.4	46	66	126	27	76	9	0	0.31	279.33	41.37	4.85	2.12	124	0	2.6	obezitate datorită unui exces caloric	161.6	81	38.5	31.2	49.8	36.5	47.3	31	36.5	45.0617	97
1029008	M	6	R	13.11	4.87	11.7	35.7	84	29	5.51	0.57	5.8	22	27	192	31	122	0	0	0	0	0	0	0	0	0.2	3.42	obezitate grad 3, 49,4 kg	123	49.4	57.5	28.4	21	15.4	19.8	32.7	15.4	31.1741	0
1032931	F	15	R	33.76	4.68	11.2	34	100	0	0	0	0	0	0	0	0	0	0	0	0	0	0	0	0	0	1.07	0	obezitate	158.7	90.9	45.2	41.1	49.8	36.5	47.3	36.1	36.5	40.154	99
1035985	M	3	U	1.48	0	0	0	77	0	0	0	0	0	0	0	0	0	10.1	0	0	233.88	0	0	0	0	0	2.51		0	0	0	0	0	0	0	0	0	0	0
1038144	M	5	R	1.64	0	0	0	88	0	0	0	0	0	0	0	0	0	0	0	0	0	0	0	0	0	0	2.38	obezitate grad 1, 30 kg, 123cm, IMC=19,82	114	27.1	28.7	7.8	19.3	14.1	18.2	20.9	14.1	52.0295	0
1038561	M	11	U	25.48	5.52	15.8	43.6	70	28	5.46	0.46	7.2	155	378	171	42	104	9.1	0	0.18	278.53	<9.00	1.55	0.16	136	0.5	3.21	obezitate grad 1, 59 kg	0	0	0	0	0	0	0	0	0	0	0
1038732	M	10	U	9.29	4.76	12.6	36.9	86	38	5.87	0.46	5.4	26	24	199	70	122	9	0	0	0	0	0	0	102	0	3.03	obezitate	146	67.4	38.1	25.7	41.7	30.5	39.5	31.6	30.5	45.2522	99
1042427	F	10	R	25.16	4.34	11.8	34.8	89	24	0	0.52	4.5	28	36	150	41	94	9.7	0	0.1	135.29	<9.00	1.28	<0.10	116	0	2.86	obezitate datorită unui exces caloric	0	0	0	0	0	0	0	0	0	0	0
1042945	M	5	U	4.53	5.1	13.8	39.7	82	38	0	0.46	5.4	39	38	138	45	92	9.5	0	0	0	0	0	0	45	0	3.09		0	0	0	0	0	0	0	0	0	0	0
1043319	M	2	U	3.34	0	0	0	86	19	5.27	0	0	0	0	0	0	0	0	0	0	0	0	0	0	0	0	0	enterită prin Rotavirus, 16kg	0	0	0	0	0	0	0	0	0	0	0
1043323	M	13	R	33.91	0	0	0	89	0	0	0	0	0	0	0	0	0	8.6	0	0	0	0	0	0	0	0	1.06	obezitate, 58,5kg, 148cm, IMC=26,5kg/m2	146.1	57.9	37.2	21.5	36.4	26.6	34.5	27.1	26.6	45.9413	0
1043899	F	1	R	0.53	0	0	0	87	0	5.08	0	0	0	0	0	0	0	0	0	0	278.53	0	0	0	0	0	3.89	Hipovolemia, deshidratarea	0	0	0	0	0	0	0	0	0	0	0
1044550	F	14	U	13.92	3.84	9.8	30	87	0	0	0		0	0	0	0	0	0	0	0.3	0	0	0	0	0	1.7	0	37,5kg	0	0	0	0	0	0	0	0	0	0	0
1044687	F	16	R	23.78	4.86	13.2	40.3	100	18	6.45	0.77	7.6	21	25	194	40	126	9.2	0	0.67	290.87	59.96	2.89	2.77	191	0	5.04	obezitate	0	0	0	0	0	0	0	0	0	0	0
1045085	F	11	U	9.12	4.6	12.2	35.7	82	27	5.87	0.5	2.9	25	17	169	46	109	0	0	0	411.48	< 9.00	0.89	0.39	89	0.36	2.37		0	0	0	0	0	0	0	0	0	0	0
1050295	F	13	U	30.78	4.56	12.4	35.8	94	38	6.05	0.57	5	15	27	156	40	110	8.8	0	0.35	453.13	49.98	4.79	4.58	89	0	2.03	obezitate datorită unui exces caloric	174	118.3	50.5	59.7	58.6	42.9	55.6	39.1	42.9	36.2637	99
1050398	F	14	U	27.38	5.06	12.6	37.9	78	25	0	0.81	6.8	17	39	146	37	97	9.8	0	0.31	479.1	29.76	4.96	3.85	119	0	2.21	Obezitate datorita unui exces caloric	165.4	90.2	43.7	39.4	50.8	37.2	48.2	33	37.2	41.2417	99
1050535	F	10	U	10.8	4.96	13.3	39.1	76	31	0	0.61	0	26	38	180	37	126	9.6	0	0	210.91	0	0	0	150	0	6.03	obezitate	157.5	75.1	43.1	32.4	42.7	31.3	40.5	30.3	31.3	41.6778	99
1050542	F	12	R	10.9	4.37	12.5	36.3	85	27	0	0.51	3.1	29	28	214	73	133	9	0	0	0	0	0	0	72	0.36	4.03	obezitate	157	79.5	44.6	35.5	44	32.2	41.8	32.3	32.2	40.5031	99
1053527	F	15	U	8.14	0	0	0	78	0	0		0	0	0	0	0	0	8.8	0	0	0	0	0	0	0	0	0	normopondere	154.6	60.6	32.4	19.6	41	30	38.9	25.4	30	49.505	71
1056654	M	16	R	63.52	5.19	13.5	39.9	88	35	6.16	0.8	4.2	22	50	138	29	89	9.3	0	1.26	313.7	13.58	4.77	2.6	198	0	3.89	Obezitate datorita unui exces caloric	167	105.6	30	31.7	73.9	54.1	70.3	37.9	54.1	51.2311	99
1057094	F	17	U	6.65	3.77	12	34.7	73	26	0	0.7	4	13	26	105	35	64	8.9	0	0.45	371.74	26.18	4.83	2.12	66	0	1.45	normopondere	155.9	54.9	24.2	13.3	41.6	30.5	39.5	22.6	30.5	55.5556	70
1057275	F	12	U	11.09	5.04	13.8	41.2	95	27	0	0.64	4.1	16	20	143	59	76	9.6	0	0.3	0	0	0	0	0	0.08	1.15	obezitate	166.1	76.9	38.9	29.9	47	34.4	44.6	27.9	34.4	44.7334	97
1058764	F	13	R	39.98	4.57	13.4	39.1	75	31	0	0.56	6.8	26	41	130	33	86	9.1	0	0.59	278.4	36.76	5.7	4.49		0	1.67	obezitate datorită unui exces caloric	154.7	79	44.9	35.5	43.5	31.8	41.3	33	31.8	40.2532	0
1060187	M	12	U	21.34	4.98	13.6	38.9	88	25	0	0.67	6.6	29	46	192	47	137	9.2	0	0.35	427.88	<9.00	1.81	0.42	96	0	2.71	obezitate datorită unui exces caloric	163.9	78	31.3	24.4	53.6	39.2	50.9	29	39.2	50.2564	98
1065645	M	4	U	4.95	0	0	0	102	0	6.08	0	0	21	27	87	30	44	0	0	0	641.5	0	0	0	93	0	2.56	pacient cu crestere in greutate sub corticoterapie, 26kg	0	0	0	0	0	0	0	0	0	0	0
1066380	F	10	R	9.93	4.83	13	38.2	83	28	0	0.54	6	28	38	217	53	147	9.1	0	0.26	205.5	10	1.85	< 0.10	104	0	6.89	Obezitate datorita unui exces caloric	150.1	69.2	44.4	30.7	38.5	28.2	36.5	30.7	28.2	40.7514	0
1066466	M	8	U	7.62	4.74	13	37.7	89	22	0	0.49	5.3	31	33	149	64	71	9.1	0	0	0	0	0	< 0.10	0	1.71	3.55	obezitate	137.4	45.7	30.5	13.9	31.8	23.3	30.1	24.2	23.3	50.9847	99
1066739	F	8	R	10.46	0	0	0	97	0	6.25	0	6.9	0	0	0	0	0	0	0	0	347.23	0	0	0	0	0	4.48	Obezitate datorita unui exces caloric de grad 2, 63kg, 148cm, IMC=27,39kg/m2	147	61.9	42.5	26.3	35.6	26.1	33.8	28.6	26.1	42.1648	0
1066795	F	9	U	4.16	4.48	12.6	36.5	81	23	0	0.43	4.9	31	37	182	53	121	9.2	0	0	0	0	0	0.21	70	0.25	5.69	obezitate	129.5	39.3	36	14.1	25.2	18.4	23.9	23.4	18.4	46.8193	97
1069791	F	17	R	0.2	3.74	11.2	32.7	79	23	0	0.69	4.1	20	18	115	53	53	8.6	0	0	0	0	0	0	57	0.16	4.09		166.3	66.8	34.2	22.8	44	32.2	41.8	24.2	32.2	48.2036	neconcordanta intre percentila si masa de grasime
1072012	F	9	U	40.66	4.94	12.3	37.4	93	34	6.19	0.6	6.6	27	41	136	45	79	8.7	0	0.55	106.14	24.94	3.68	2.41	162	0	3.63	obezitate	146.9	80.9	52.4	42.4	38.5	28.2	36.5	37.5	28.2	34.8578	99
1072754	F	3	U	1.16	4.84	13.4	38	87	29	0	0.3	3.2	73	144	60	32	26	9.5	0	0	0	0	0	0	58	0.05	0	sindromul Smith-Lemli-Optiz, 8,5 kg, 81cm	0	0	0	0	0	0	0	0	0	0	0
1076765	F	8	R	1.18	4.45	11	33.8	66	27	0	0.36	6.1	23	16	148	45	95	9.6	0	0	0	0	0	0	54	1.34	2.23		136.5	44.9	38.1	17.1	27.8	20.3	26.4	24.1	20.3	45.2116	1.16
1078043	F	7	U	5.32	4.64	11.9	34.6	92	21	0	0.41	4.4	23	25	157	40	105	9.1	0	0	0	0	0	0	114	0.62	2.82	obezitate	124.5	42.2	42	17.7	24.5	17.9	23.2	27.2	17.9	42.4171	99
1078145	M	11	U	38.48	5.48	13.9	41	68	24	6.73	0.45	6.8	25	43	140	36	88	9.2	0	0.89	120.74	30.16	5.76	4.16	147		5.64	obezitate datorită unui exces caloric	0	0	0	0	0	0	0	0	0	0	0
1080677	F	13	R	12.94	4.61	13.3	37.7	84	39	0	0.74	5.9	16	7	191	59	125	0	0	0	0	0	0	0	120	0.06	1.89	obezitate	160.6	79.7	41.2	32.8	46.9	34.3	44.5	30.9	34.3	43.0364	98
1083072	M	17	R	39.47	5.21	13.6	39.8	97	34	6.06	0.92	0	30	39	0	24	0	0	0	0	0	0	0	0	164	0.45	0	Obezitate datorita unui exces caloric	167	105.6	30	31.7	73.9	54.1	70.3	37.9	54.1	51.2311	99
1084132	F	9	U	3.62	4.27	11.8	35.2	81	22	0	0.47	3	25	24	161	31	119	8.8	0	0	0	0	0	0	72	0.16	6.43	obezitate	146.5	49.4	34	16.8	32.6	23.9	30.9	23	23.9	48.3806	96
1084207	M	10	R	1.6	4.71	12.3	36	82	33	6.11	0.55	5.1	25	25	143	53	79	9.3	0	0.14	373.81	<9.00	0.31	0.1	36		1.95	obezitate datorită unui exces caloric	141.1	44	28.8	12.7	31.3	22.9	29.6	22.1	22.9	52.0455	0
1084433	M	13	U	4.76	5.01	13.6	41.3	80	15	0	0.52	4.9	37	83	135	34	92	9.4	0	0	0	0	0	0	94	0.14	4.58	obezitate	171.4	104	30.1	31.3	72.7	53.2	69.1	35.4	53.2	51.1538	99
1097232	F	16	U	4.06	0	0	0	74	0	5.85	0	5.6	25	56	0	0	0	0	0	0	496.71	0	0	0	0	0	1.12	89kg, 154cm	156	92.5	44.1	40.8	51.7	37.8	49.1	38	37.8	40.8649	0
1097239	M	3	R	0.32	4.55	12.5	35.1	73	21	5.31	0.28	3.8	39	24	123	59	52	0	0	0	357.25	0	0	0	100	0.21	0	Gastro-duodenita, nespecificata, 13 kg	0	0	0	0	0	0	0	0	0	0	0
1097690	M	12	R	9.66	4.75	13.4	38.5	88	28	0	0.66	4.5	24	23	168	43	115	9.7	0	0	0	0	0	0	85	0.22	6.9	obezitate	160	74.9	32.3	24.2	50.7	37.1	48.1	29.3	37.1	49.5327	99
1098972	M	14	R	9.55	4.63	12.2	37	84	23	0	0.54	5.6	25	27	153	35	107	9.8	34.5	0	0	0	0	0	133	1.26	2.8	obezitate	166.8	82.8	30.1	24.9	57.9	42.4	55	29.8	42.4	51.2077	98
1099071	M	13	U	19.23	5.12	13.9	40.5	77	32	0	0.54	7.9	24	26	154	0	0	10.1	17.88	0	0	0	0	0	245	0.25	6.11	Obezitate datorita unui exces caloric	167.2	115.1	43.1	49.6	65.5	47.9	62.2	41.2	47.9	41.616	99
1107384	F	9	R	6	4.34	12.9	36.6	83	31	0	0.41	3.6	33	43	184	39	133	9.8	24.54	0.06	311.27	< 9.00	0.98	0.16	131	0	7.76	Obezitate datorita unui exces caloric	127.5	47.5	43.5	20.7	26.8	19.6	25.4	29.2	19.6	41.2632	99
1107483	F	9	U	26.28	4.6	12.9	37.7	116	32	0	0.52	2.8	25	28	160	51	102	10.3	29.09	0	0	0	0	0	75	0.43	3.45	supraponderal	140.5	41.3	32	13.2	28.1	20.6	26.6	20.9	20.6	49.8789	94
1111134	F	15	R	3.58	4.55	12.8	37.8	83	26	0	0.61	4.3	21	19	188	36	145	9.2	42.47	0.45	389.15	103.05	2.55	2.95	83	0	3.38	supraponderal	161.5	67.2	34.2	23	44.2	32.4	42	25.8	32.4	48.2143	86
1112356	F	9	U	5.05	4.62	12.8	36.5	82	22	0	0.56	6.1	29	33	131	40	79	9.1	19.04	0.14	201.67	<9.00	3.07	0.14	87	0	1.24	obezitate datorită unui exces caloric	149.2	75.2	49.1	36.9	38.3	28	36.3	33.8	28	37.234	99
1118205	M	16	U	18.83	5.12	15.2	43.1	93	27	0	0.88	6.9	42	135	159	38	111	9.6	14.06	3.35	737.99	24.55	1.75	2.05	81	0	1.22	obezitate, exces caloric	173	124.5	40	49.8	74.7	54.7	71	41.6	54.7	43.9357	1.5
1119378	F	12	U	10.41	0	0	0	82	0	0	0	0	0	0	0	0	0	0	0	0	564.75	0	0	0	0	0	3.85	51 kg, talie 157, IMC= 20,69, curba ponderala ascendenta	155.4	50.2	30.5	15.3	34.9	25.5	33.1	20.8	25.5	50.7968	0
1119450	M	12	U	21.91	5.61	14	42.8	86	22	0	0.6	7.9	67	135	152	29	102	9.3	20.9	0.42	647.55	12.74	8.34	6.22	144	0	2.76	obezitate datorită unui exces caloric	173.2	130.2	62	80.7	49.5	36.2	47	43.4	36.2	27.8034	99
1119584	M	13	U	3.53	4.73	13.2	39.1	94	22	0	0.57	2.8	27	35	164	41	118	9	25.45	1.34	218.81	12.09	4.44	1.4	76	0	1.87	obezitate, exces caloric	164.3	74	31.2	23.1	50.9	37.3	48.3	27.4	37.3	50.4054	97
1122747	F	12	U	6.33	4.62	13.4	39.4	82	27	0	0.55	5.7	24	43	140	46	86	9.3	37.94	0.35	412.01	10.62	4.92	3.71	51	0	2.37	obezitate datorită unui exces caloric	148.2	68.2	42.3	28.8	39.4	28.8	37.4	31.1	28.8	42.2287	1.23
1123067	F	8	U	1.02	4.49	13.1	37.8	90	30	0	0.58	5.6	23	24	142	51	84	9.8	45.07	0.07	84.48	<9	1.2	0.18	78	0	1.88	supraponderal	136	38.5	30.7	11.8	26.7	19.5	25.3	20.8	19.5	50.6493	94
1124911	F	11	U	14.76	5.63	11.1	35.3	91	36	0	0.45	4.7	20	26	139	43	85	9.6	27.15	0	0	0	0	0	92	0.07	3.95	obezitate	153.8	68.5	40.6	27.8	40.7	29.8	38.6	29	29.8	43.5037	1.2
1128260	F	14	U	39.95	4.73	14	39.8	83	32	0	0.57	3.6	15	28	143	53	82	9.2	12.14	0.62	417.39	32.49	3.73	1.87	100	0	1.87	Obezitate datorita unui exces caloric	165	59	28.5	16.8	42.2	30.9	40	21.7	30.9	52.3729	74
1128791	F	9	R	6.15	5.04	12.9	38.9	87	29	0	0.41	3.9	26	32	184	71	110	9.5	20.96	0.75	471.87	12.87	1.36	0.15	43	0	3.58	obezitate datorită unui exces caloric	131.8	42.1	36.7	15.5	26.6	19.5	25.2	24.2	19.5	46.3183	99
1129978	F	17	U	3.37	4.45	12.6	38	95	22	0	0.73	3.7	24	33	193	63	124	9.3	30.1	0.92	251.62	67.13	4.99	8.48	62	0	3.73	obezitate datorită unui exces caloric	0	0	0	0	0	0	0	0	0	0	0
1131128	F	14	U	12.31	4.91	13.7	39.9	95	23	0	0.57	5.1	18	25	152	35	98	9.7	20.45	0.33	416.7	30.61	2.91	2.39	158	0	5.73	obezitate datorită unui exces caloric	0	0	0	0	0	0	0	0	0	0	0
1132388	M	13	U	5.33	4.79	13.4	39.5	92	24	0	0.57	4.4	32	62	105	46	57	8.9	8.83	0.49	492.46	16.72	4.04	3.69	40	0	3.64	Obezitate datorita unui exces caloric	155.8	66.4	32.5	21.6	44.8	32.8	42.5	27.4	32.8	49.3976	97
1133806	M	11	R	0.85	4.52	12.1	36.2	88	37	5.93	0.54	4.9	24	20	163	47	108	9.3	0	0.35	243.81	<9.00	2.97	0.94	56	0	1.17	obezitate datorită unui exces caloric	146.2	46.5	25.1	11.7	34.8	25.5	33	21.8	25.5	54.8387	0
1133873	F	16	U	2.51	4.58	13.9	40.5	88	22	0	0.62	4.1	21	20	145	45	90	9.2	15.56	0.54	373.01	23.36	4.26	2.19	96	0	1.14	obezitate datorită unui exces caloric	162.3	77.6	38.3	29.7	47.9	35.1	45.5	29.5	35.1	45.232	95
1134689	F	13	U	2.03	4.6	12	35.9	87	20	0	0.58	2.7	17	23	124	47	69	9.1	5.9	0.46	719.11	32.24	3.37	2.85	66	0	2.41	obezitate datorită unui exces caloric	160.1	71.4	37.4	26.7	44.7	32.7	42.4	27.9	32.7	45.7983	97
1138418	F	15	U	35.2	4.23	12.8	37.1	86	37	0	0.94	6	15	26	171	39	121	8.8	19.06	0.43	313.64	30.11	5.92	2.99	82	0	9.18	obezitate datorită unui exces caloric	168.1	107.8	47.7	51.4	56.4	41.3	53.6	38.1	41.3	38.3117	99
1139685	F	16	U	17.2	4.75	12.2	37.7	82	24	0	0.7	6.5	14	28	143	51	87	9.1	8.43	1.03	465.91	84.96	4.05	4.13	44	0	1.63	obezitate, exces caloric	168	106.1	45.9	48.7	57.4	42	54.5	37.6	42	39.5853	99
1139716	F	5	U	15.07	0	0	0	91	0	0	0	3.6	0	0	0	25	83	0	0	0	455.06	0	0	0	0	0.93	0	Obezitate (extrema) datorita unui exces caloric , 45kg,126cm, IMC=28,34kh/m2	125.5	44.3	44.9	19.9	24.4	17.9	23.1	28.1	17.9	40.4063	0
1140402	M	14	U	27.88	5.18	12.7	39.8	88	25	0	0.67	0	20	25	157	39	112	0	0	0	0	0	0	0	0	0.72	2.83	obezitate	168.8	79.4	37.6	29.9	49.5	36.2	47	27.9	36.2	45.5919	98
1142187	F	12	U	28.76	5.07	13.2	40.7	95	29	0	0.59	3.9	24	58	91	31	56	9.2	19.97	0.52	466.71	43.52	5.9	4.77	71	0	7.14	obezitate datorită unui exces caloric	163	87	45.1	39.2	47.8	35	45.4	32.7	35	40.2299	1.32
1142232	F	9	U	8.66	5.08	14.2	40.6	95	24	0	0.53	5.2	13	26	146	32	88	9.4	41.13	0	0	0	0	0	273	0.12	2.95	obezitate	155	62.2	38	23.6	38.6	28.3	36.6	25.9	28.3	45.4984	99
1146424	M	17	U	30.92	6.02	17.2	49.6	84	34	0	0.76	6.1	23	45	150	44	96	8.9	6.93	2	289.16	31.42	5.34	4.66	103	0	3.13	obezitate, exces caloric	171	132.1	42.8	56.5	75.6	55.3	71.9	45.2	55.3	41.8622	99
1146994	F	16	U	14.06	4.31	12.6	37	94	28	0	0.86	3.8	13	20	175	55	113	9.1	12.49	< 0.05	530.77	21.77	3.23	3.5	67	0	2.29	Obezitate datorita unui exces caloric	163	76.8	32.8	25.2	51.6	37.8	49	28.9	37.8	49.2187	0
1148181	F	13	R	35.98	4.41	13.2	38.2	96	21	5.76	0.56	6.6	19	27	179	44	120	8.7	4.86	0	0	0	0	0	137	0.09	2.52		160.5	81.4	42.3	34.4	47	34.4	44.6	31.6	34.4	42.2604	1.19
1148225	M	11	U	7.28	4.83	12.9	37.7	84	33	0	0.63	5.3	23	20	153	49	95	9.6	18.32	0	0	0	0	< 0.10	51	0.66	4.8	obezitate	150.8	59.3	34	20.2	39.1	28.6	37.1	26.1	28.6	48.2293	1.14
1149691	M	12	U	14.33	4.2	12.1	33.8	88	29	0	0.56	4.6	20	31	171	37	118	9.2	17.2	0.36	419.54	<9.00	2.26	2.26	0	139	3.54	obezitate, exces caloric	142	50.9	37	18.8	32.1	23.5	30.4	25.2	23.5	46.169	0
1149750	F	9	R	19.28	0	0	0	86	0	0	0	4.9	0	0	0	0	0	0	0	0	355.46	0	0	0	0	0	0	52kg	144.6	52	38.6	20.1	31.9	23.4	30.3	24.9	23.4	45	0
1149803	F	12	U	9.88	4.72	13	37.5	84	20	0	0.57	4.8	20	27	125	41	86	8.9	13.41	0	0	0	0	0	62	0.04	2.68	supraponderal	153.4	51.8	28.6	14.8	37	27.1	35.1	22	27.1	52.3166	87
1151209	M	14	U	25.2	4.77	13.5	40	101	17	0	0.66	4.4	16	22	118	47	59	9.6	14.87	3.95	0	0	0	0	84	0	2.98	obezitate	179	105.6	36.8	38.9	66.7	48.8	63.4	33	48.8	46.2121	99
1151347	F	13	U	17.23	4.23	12.7	36.3	89	25	0	0.6	3.9	14	19	119	40	73	9.5	7.47	0	0	0	0	0	43	0.71	1.53	obezitate	160.6	84.5	44.9	37.9	46.6	34.1	44.2	32.8	34.1	40.355	99
1153165	M	13	U	25.03	5.19	14.6	41	97	33	0	0.63	5.1	18	21	131	42	82	9.6	8.17	0	0	0	0	0	59	0.04	2.72		159.4	61.7	20.7	12.8	48.9	35.8	46.4	24.3	35.8	58.0227	0
1153281	F	10	U	29.93	4.8	13.4	38.4	103	27	0	0.52	4.6	23	38	123	37	80	9.4	8.34	0	0	0	0	0	68	0.23	8.93	obezitate	150.6	64.6	41.7	26.9	37.7	27.6	35.8	28.5	27.6	42.7245	99
1153778	M	15	U	25.36	5.04	13.7	40.7	97	29	0	0.72	6.2	17	25	170	36	112	9.5	11.99	1.54	240.42	16.07	4.26	1.97	176	0	2.37	obezitate, exces caloric	171.5	88.2	33.2	29.3	58.9	43.1	55.9	30	43.1	48.8662	98
1154486	F	15	U	43.02	4.32	12.4	36.1	85	18	0	0.7	5.1	34	59	198	37	138	9.7	0	<0.05	190.32	17.34	<0.1	<0.10	178	0	<0.05	supraponderal	163.3	65.4	33	21.6	43.8	32.1	41.6	24.5	32.1	49.0826	88
1160750	F	15	R	19.93	4.45	12.4	37.7	85	0	5.15	0	4.4	0	0	129	55	68	0	0	0	0	0	0	0	67	0	2	86kg	168.8	88.4	39.8	35.2	53.2	38.9	50.5	31	38.9	44.0045	0
1162557	M	4	R	0.2	4.03	11	32.5	72	0	0	0.17	4.1	32	23	188	54	129	0	0	0	0	0	0	0	59	0.06	0		0	0	0	0	0	0	0	0	0	0	0
1163090	F	10	U	2.84	4.39	13.4	37.6	88	34	0	0.54	5.3	17	18	148	38	103	9.5	5.96	< 0.05	278.23	22.4	4.67	1.89	120	0	6.5	supraponderal	156.5	55.8	30.4	17	38.8	28.4	36.8	22.8	28.4	50.8961	94
1164817	M	4 luni	U	0.2	0	0	0	101	0	0	0	0	0	0	0	0	0	10.3	0		573.83	0	0	0	0	0	1.82		0	0	0	0	0	0	0	0	0	0	0
1168757	F	13	R	8.87	4.76	13.4	39.1	110	21	5.64	0.45	3.6	14	24	219	64	149	9.5	0	0	0	47.64	0	0	94	0.13	0.45	obezitate	154	61.4	35.5	21.8	39.6	29	37.6	25.9	29	47.2313	96
1171667	M	9	U	0.2	5.15	13.8	39	70	27	0	0.46	6.8	18	26	119	50	57	9.1	17.52	0.27	495.28	12.72	1.31	0.16	49	0	3.07	Obezitate datorita unui exces caloric	151	72.4	43.6	31.6	40.8	29.9	38.7	31.8	29.9	41.2983	99
1171774	F	8	U	2	5.61	15	44	85	23	0	0	4.4	27	35	185	55	129	10.3	10.79	0.11	387.39	17.04	0.6	0.33	74	0	3.59	Obezitate datorita unui exces caloric	143.6	51.9	38.5	20	31.9	23.4	30.3	25.2	23.4	45.0867	99
1171854	M	17	U	5.97	4.96	14.5	43.1	93	32	0	0.91	8	18	30	147	45	97	9.8	9.42	3.01	0	0	0	0	90	0.29	6.32	obezitate	174.1	109.3	31.9	34.9	74.4	54.5	70.7	36.1	54.5	49.8628	99
1172863	F	13	U	1.05	5.06	11.2	36.3	83	19	0	0.56	4	11	19	121	55	62	9.6	11.8	0.52	456.28	28.33	4.05	2.69	36	0	3.04	supraponderal	166.6	62.1	30.6	19	43.1	31.5	40.9	22.4	31.5	50.7246	85
1174092	M	13	U	4.11	4.95	14	40	92	24	0	0.53	6.6	23	35	167	38	115	10.6	10.27	0.79	309.39	< 9.00	2.36	1.33	98	0	1.58	Obezitate datorita unui exces caloric	155.1	85.1	61.8	52.6	32.5	23.8	30.8	35.4	23.8	27.9671	99
1175329	M	14	R	3.88	5.47	13.5	40.5	92	23	0	0.4	3.4	14	21	140	50	78	9.8	11.42	1.02	329.43	11.07	2.01	1.43	118	0	2.61	Obezitate datorita unui exces caloric	161.2	72.1	39.6	28.6	43.5	31.8	41.3	27.7	31.8	44.1054	97
1175602	M	7	U	17.7	4.58	12.4	36.2	98	31	0	0.4	2.3	21	26	153	50	94	10.3	18.63	0	0	0	0	0	120	0.28	4.24	obezitate	138.7	50	36.7	18.3	31.7	23.2	30	26	23.2	46.4	99
1176505	F	12	U	9.04	4.93	13.6	40.5	99	20	0	0.6	4.4	11	20	157	57	98	10	11	0.46	0	0	0	0	101	0.13	2.6	obezitate	166.4	74.2	36.5	27.1	47.1	34.5	44.7	26.8	34.5	46.496	96
1176587	F	13	U	1.63	4.63	13.6	40.4	95	33	0	0.58	4.5	14	18	135	49	87	9.7	7.51	1.44	494.12	44.52	3.79	1.31	60	0	1.13	supraponderal	168.5	68	32.5	22.1	45.9	33.6	43.6	24	33.6	49.4118	91
1177306	F	11	U	2.02	4.5	13.1	36.4	84	26	0	0.4	3.7	19	19	125	38	83	9.5	14.02	0	0	0	0	0	79	0.07	2.1	obezitate	156	60.7	35.5	21.5	39.2	28.7	37.2	24.9	28.7	47.2817	97
1177921	M	15	U	2.82	4.98	14.1	41.1	93	19	0	0.5	5.4	20	25	156	44	111	9.7	7	0	0	0	0	0	107	0.07	1.62	obezitate	171	93	33.7	31.3	61.7	45.2	58.6	31.8	45.2	48.6021	99
1178565	F	14	U	4.96	4.07	12.1	34.6	93	29	0	0.59	4.2	14	26	164	65	103	9.7	9.6	0.51	0	0	0	0	51	0.22	2.74	obezitate	163	76	38.1	29	47	34.4	44.6	28.6	34.4	45.2632	97
1178976	M	12	U	1.84	5.26	12.7	39.2	91	20	0	0.46	3.2	23	50	178	46	133	9.4	14.25	0	0	0	0	0	70	0.04	2.38	supraponderal	163	57.8	27.7	16	41.8	30.6	39.7	21.8	30.6	52.9412	89
1178981	M	15	U	4.39	5.06	12.4	37.1	86	21	0	0.46	5.7	26	46	156	39	111	9.5	6.19	0	0	0	0	0	0	0.05	2.5	supraponderal	183	87.8	25.4	22.3	65.5	47.9	62.2	26.2	47.9	54.5558	94
1180335	F	10	U	4.05	4.8	13	38.8	87	23	0	0.38	4.3	22	25	188	61	124	9.6	14.98	0	0	0	0	0	67	0.42	2.63	obezitate	145.7	50.5	36.9	18.6	31.9	23.4	30.3	23.8	23.4	46.3366	96
1180866	M	17	U	0.69	4.98	14	40.9	95	15	0	0.69	4.4	11	14	146	37	99	9.6	9.58	6.21	475.98	31	11.57	5.66	81	0	4.22	normopondere	175.6	72.2	18.3	13.2	59	43.2	56	23.4	43.2	59.8338	77
1182028	F	11	U	0.87	5.64	12.2	36.4	87	20	0	0.45	4.1	21	28	120	43	77	10.3	16.49	0	0	0	0	0	30	0.26	1.18	supraponderal	136.7	39.5	29.4	11.6	27.9	20.4	26.5	21.1	20.4	51.6456	91
1182143	M	10	R	0.2	5.31	14.7	41.4	75	29	0	0.48	4.8	33	42	150	85	71	9.7	7.46	0	0	0	0	0	33	0.13	2.44		0	0	0	0	0	0	0	0	0	0	0
1182773	M	13	R	8.43	5.23	14	41	97	21	0	0.44	5.5	19	39	150	42	96	9.2	9.16	0	0	0	0	0	204	0.05	3.06	obezitate	172	83.3	25.2	21	62.3	45.6	59.2	28.2	45.6	54.7419	98
1188341	F	14	U	7.34	4.38	13.1	38.6	95	32	5.61	0.96	5.2	14	22	170	82	95	9.4	47.16	0.97	538.33	53.91	6.75	11.75	38	0	4.69	Obezitate datorita unui exces caloric	0	0	0	0	0	0	0	0	0	0	0
1189597	M	13	U	12.36	4.48	12.8	36.7	87	26	0	0.55	6	17	27	129	40	84	9.3	33.79	0	0	0	0	0	94	0.76	1.3	obezitate	159.5	71.1	36.4	25.9	45.2	33.1	42.9	27.9	33.1	46.5541	98
1192148	M	6	R	3.13	0	0	0	106	0	0	0	0	0	0	97	13	61	0	0	0	455.4	0	0	0	124	0	1.61		128	41.4	38.8	16.1	25.3	18.5	23.9	25.3	18.5	44.686	0
1192964	M	10	U	17.41	4.54	12.4	36.6	92	29	0	0.43	2.5	19	27	171	53	115	9	65.11	0.09	0	0	0	0	95	0.05	4.14	supraponderal	139.4	38.9	27.1	10.5	28.4	20.8	26.9	20	20.8	53.4704	90
1193983	F	12	U	10.17	4.82	13.8	41.3	93	31	0	0.76	5.5	15	19	158	46	116	9.1	10.48	0.73	603.5	39.19	4.54	9.53	73	0	1.87	Obezitate datorita unui exces caloric	0	0	0	0	0	0	0	0	0	0	0
1196569	M	13	R	28.39	5.21	13	38.9	92	30	5.58	0.5	6.5	23	37	175	45	128	9.1	21.86	2.68	200.7	13.19	3.5	3.44	89	0	3.47	Obezitate datorita unui exces caloric	0	0	0	0	0	0	0	0	0	0	0
1196669	M	10	U	4.26	4.65	12.4	36.5	92	25	0	0.37	4.4	25	21	169	73	94	9	53.47	0	0	0	0	0	60	0.36	4.3		0	0	0	0	0	0	0	0	0	0	0
1196715	M	10	U	11.23	4.5	13.1	37	85	27	0	0.37	4.3	18	27	163	44	116	9.7	29.57	0	0	0	0	0	95	0.14	3.94		0	0	0	0	0	0	0	0	0	0	0
1197268	F	4	U	6.27	4.19	12	34.2	95	27	0	0.3	2.3	29	21	196	74	124	9.7	161.5	< 0.05	290.02	< 9.00	2.28	0.28	55	0	3.37		0	0	0	0	0	0	0	0	0	0	0
1198067	F	18	R	14.54	4.83	12.7	38	87	19	0	0.65	4.5	16	18	161	45	113	8.9	20.93	0.51	0	0	0	0	66	0.68	2.07		0	0	0	0	0	0	0	0	0	0	0
1199193	M	11	U	10.13	4.61	11.6	34.4	87	29	0	0.41	3.6	21	22	142	42	93	9.4	42.57	0.14	422.41	< 9.00	1.02	0.6	75	0	5.3	Obezitate datorita unui exces caloric	0	0	0	0	0	0	0	0	0	0	0
1200000	F	12	R	23.73	4.98	12.3	36.5	98	28	0	0.5	4.9	16	19	145	44	91	9.5	16.68	0.27	311.41	52.31	0.84	2.01	157	0	2.92	Obezitate datorita unui exces caloric	0	0	0	0	0	0	0	0	0	0	0
1200542	F	6	U	10.63	4.9	12.6	37.1	90	26	0	0.41	4.5	23	22	155	46	106	9.3	61.71	0	0	0	0	0	48	0.11	2.71		0	0	0	0	0	0	0	0	0	0	0
1200634	M	8	U	1.95	4.96	12.8	37.7	84	31	5.32	0.28	3.2	25	26	126	54	70	10.1	0	0	0	0	0	0	40	0.06	2.47	obezitate	125	31.7	25.5	8.1	23.6	17.3	22.3	20.3	17.3	54.5741	97
1204275	M	14	U	15.92	5.3	14.9	42.2	86	25	0	0.49	5.5	45	65	162	66	95	9.3	30.77	0	0	0	0	0	72	0.73	2.36		0	0	0	0	0	0	0	0	0	0	0
1204951	M	10	U	6.79	4.64	12.9	36.6	93	19	0	0.34	4.4	18	19	190	77	117	9.3	143.3	0	0	0	0	0	59	0.04	1.6	Obezitate datorita unui exces caloric	139.8	42.7	32	13.7	29	21.2	27.4	21.8	21.2	49.6487	97
1205432	M	13	U	9.86	4.65	13.8	40.7	84	24	0	0.69	5.2	15	19	125	49	73	9.4	94.28	1.87	427.99	12.19	2.71	3.98	53	0	5.21	supraponderal	161.9	59.2	20	11.8	47.4	34.7	45	22.6	34.7	58.6149	92
1206027	M	14	U	16.73	5.43	15.3	43.4	88	29	0	0.59	9.2	16	23	156	46	104	9.6	25.76	3.42	573.47	15.74	7.71	3.29	64	0	2.21	Obezitate datorita unui exces caloric	170.6	77.3	21.7	16.8	60.5	44.3	57.5	26.6	44.3	57.3092	98
1206056	M	9	U	3.85	4.5	12.1	35.8	78	38	5.35	0.46	4.2	25	28	221	59	165	0	0	0	0	0	0	0	47	0	3.28	Malabsorbtia intestinala	0	0	0	0	0	0	0	0	0	0	0
1206143	M	13	R	11.44	5.3	14.9	42.9	90	30	0	0.67	6	16	26	164	39	118	9.1	19.73	2.56	418.74	21.34	2.11	1.7	86	0	4.23	Obezitatea	152	61.1	24.3	14.8	46.3	33.9	43.9	26.4	33.9	55.4828	98
1206161	M	14	U	23.42	5.29	14.8	43.8	90	19	0	0.53	5.9	16	26	153	44	110	9.1	25.29	0	0	0	0	0	55	0.43	6.08		0	0	0	0	0	0	0	0	0	0	0
1207328	M	14	U	28.6	4.51	13.4	37.4	102	55	0	0.82	6.8	25	34	180	54	121	9.5	28.57	1.53	195.02	< 9.00	3.15	2.83	72	0	7.28		0	0	0	0	0	0	0	0	0	0	0
1207342	F	13	U	11.25	4.24	12.5	35.6	100	30	5.57	0.36	3.4	17	20	151	47	94	8.7	96.97	0.15	687.43	23.81	6.02	4.64	121	0	4.86		0	0	0	0	0	0	0	0	0	0	0
1208656	M	14	U	28.61	4.92	12.6	38.6	93	29	0	0.44	4.6	21	41	126	39	87	8.7	13.73	0.71	321.89	21.68	2.34	1.41	52	0	5.18		0	0	0	0	0	0	0	0	0	0	0
1208675	F	6	R	8.53	0	0	0	93	0	0	0	0	0	0	0	0	0	0	0	0	0	0	0	0	0	0	2.9		0	0	0	0	0	0	0	0	0	0	0
1208737	M	13	R	20.19	4.66	12.9	37.9	100	30	0	0.43	3.6	16	38	187	55	127	9.4	30.61	0.16	242.88	< 9.00	1.05	0.12	126	0	4.11		0	0	0	0	0	0	0	0	0	0	0
1208978	M	10	R	8.41	5.23	13.6	41.8	99	40	0	0.42	2.8	32	39	207	76	138	9	61.32	0	0	0	0	1.01	44	0.46	1.12	obezitate	134.4	44.5	29.3	13	31.5	23.1	29.8	24.6	23.1	51.9101	99
1209393	F	17	U	25.23	5.13	13.2	40.6	96	30	0	0.8	6.4	13	21	168	42	117	8.9	10.07	0.79	932.6	40.77	5.43	2.75	126	0	7.63	Obezitatea	0	0	0	0	0	0	0	0	0	0	0
1209988	M	9 luni	R	2.41	0	0	0	91	0	4.28	0	0	0	0	0	0	0	0	0	0	291.53	0	0	0	0	0	7.53		0	0	0	0	0	0	0	0	0	0	0
1211340	M	13	U	12	5.13	13.7	40.5	98	28	0	0.41	4.6	26	26	152	53	94	9.2	21.31	0	0	0	0	0	73	0.05	0	obezitate	162.5	70.6	36	25.4	45.2	33.1	42.9	26.7	33.1	46.8839	97
1211780	M	7	R	7.15	5.15	13.6	40.5	99	30	0	0.39	3.1	21	25	161	69	90	8.9	79.68	0.12	412.42	< 9.00	0.25	< 0.10	64	0	8.49	Obezitatea	0	0	0	0	0	0	0	0	0	0	0
1211790	M	2	R	4.34	0	0	0	86	0	0	0	0	0	0	0	0	0	0	0	0	176.61		0	0	0	0	0		0	0	0	0	0	0	0	0	0	0	0
1211853	F	9	R	16.1	5.04	12.1	38.5	94	27	0	0.42	4.9	17	22	150	58	95	9	31.24	0.8	376.96	< 9.00	2.89	0.15	41	0	2.7	obezitate	131.8	42.1	36.7	15.5	26.6	19.5	25.2	24.2	19.5	46.3183	99
1212842	F	8	R	0	5.44	14.2	42.5	98	28	0	0.32	3.6	21	20	158	59	100	9.5	63.36	0.15	447.34	< 9.00	1.78	0.21	63	0	2.96		0	0	0	0	0	0	0	0	0	0	0
1216293	F	14	R	28.76	4.42	10.7	33.2	103	28	0	0.52	3.8	15	21	127	44	81	9.1	18.17	0.74	224.47	33.62	5.38	1.36	75	0	1.67	Obezitatea	0	0	0	0	0	0	0	0	0	0	0
1218034	F	16	R	5.05	4.62	13.7	40.3	80	47	0	0.67	5.1	18	30	126	45	82	9	21.82	3.25	340.72	186.3	2.73	3.52	48	0	4.03		0	0	0	0	0	0	0	0	0	0	0
1218780	M	3	U	0	4.92	13	37.5	96	27	0	0.22	3.2	36	30	144	59	85	0	73.11	< 0.05	0	0	0	0	0	0.01	7.16	Obezitatea	0	0	0	0	0	0	0	0	0	0	0
1219225	F	17	R	9.98	0	0	0	84	0	0	0	0	0	0	0	0	0	0	0	0.27	526.24	0	0	0	0	0	0		0	0	0	0	0	0	0	0	0	0	0
1221417	M	13	R	46.57	5.2	14.2	41.9	89	32	0	0.53	8.1	17	22	168	24	124	9.3	9.97	2.07	385.07	20.64	3.11	1.02	191	0	5.55	Obezitatea	167.2	115.1	43.1	49.6	65.5	47.9	62.2	41.2	47.9	41.616	99
1223262	F	9	R	0	4.74	13.3	38.4	91	20	0	0.38	3.5	23	30	125	43	79	9.7	30.75	0.1	191.48	< 9.00	0.35	< 0.10	111	0	1.59	Obezitatea	0	0	0	0	0	0	0	0	0	0	0
1223406	M	14	R	38.84	7.18	14.3	45	79	21	0	0.58	5.8	30	31	156	39	120	9	27.58	0	0	0	0	0	83	0.14	3.17	obezitate	170.9	95.7	29.9	28.6	67.1	49.1	63.8	32.8	49.1	51.3062	1.26
1225845	M	15	U	16.47	4.66	13.2	37.8	93	29	0	0.47	5.2	25	33	179	60	123	9.3	16.98	0.45	210.28	10.07	2.23	1.14	67	0	3.11	Obezitatea	0	0	0	0	0	0	0	0	0	0	0
1227008	F	7	U	8.36	4.78	12.5	37.6	78	32	0	0.31	4.3	23	25	162	50	114	9.1	24.87	0.18	380.24	20.03	1.22	< 0.10	43	0	0.82		0	0	0	0	0	0	0	0	0	0	0
1229501	F	3	R	1.92	0	0	0	91	0	0	0	0	0	0	0	0	0	0	0	0	484.68	0	0	0	0	0	0		0	0	0	0	0	0	0	0	0	0	0
1229534	F	14	U	15.96	4.69	12.9	39.9	102	24	0	0.68	0	20	21	127	44	81	8.9	9.13	0.86	370.22	0	0	0	87	0	2.67	obezitate	155	72.7	41.3	30	42.7	31.3	40.5	30.3	31.3	43.0536	98
1230119	F	11	U	20.31	4.67	13.1	38	78	33	0	0.67	4.9	21	25	183	55	129	8.7	14.88	0	0	0	0	0	105	0.11	6.17	obezitate	137.5	43.8	33.7	14.8	29	21.2	27.5	23.2	21.2	48.4018	96
1232742	F	9	U	10.04	0	0	0	89	0	5.81	0	0	0	0	0	0	0	0	0	0	0	0	0	0	0	0	0	supraponderal	140.5	41.3	32	13.2	28.1	20.6	26.6	20.9	20.6	49.8789	94
1233410	F	5	U	11.19	4.38	11.8	35.2	83	38	0	0.47	6.3	32	32	201	64	144	9.9	33.56	< 0.05	192.42	< 9.00	0.42	< 0.10	85	0	2.59	Obezitatea	0	0	0	0	0	0	0	0	0	0	0
1233578	F	15	U	17.04	5.17	14.1	42.6	103	21	0	0.71	4.7	26	28	169	49	138	9.1	12.26	0	0	0	0	0	59	0.34	3.72		0	0	0	0	0	0	0	0	0	0	0
1233600	F	12	U	37.7	5.44	15	45.4	88	19	0	0.57	5.7	36	53	183	37	145	9.2	12.77	0	0	0	0	0	147	0.16	4.14		0	0	0	0	0	0	0	0	0	0	0
1234636	F	16	U	16.17	4.43	12.2	35.9	80	28	0	0.72	5.8	35	47	182	36	129	8.7	15.14	< 0.05	99.58	< 9.00	< 0.10	0.24	208	0	12.17	supraponderal	163.3	65.4	33	21.6	43.8	32.1	41.6	24.5	32.1	49.0826	88
1246272	F	16	U	34.71	0	0	0	99	0	0	0	5.7	0	0	207	39	166	0	0	1	0	0	0	0	177	0	3.43		0	0	0	0	0	0	0	0	0	0	0
1236363	F	14	R	8.9	4.52	12.8	37.5	94	27	0	0.83	5.3	15	21	164	51	120	8.5	36.17	0.47	0	0	0	0	64	0.15	5.6	obezitate	157.1	76.8	41.4	31.8	45	32.9	42.7	31.1	32.9	42.8385	97
1237088	F	10	R	15.65	5.29	12.9	39.1	99	27	0	0.59	4.6	29	38	158	41	119	9	19.9	0	0	0	0	0	94	0.13	10.58		0	0	0	0	0	0	0	0	0	0	0
1243107	M	10	U	15.18	4.75	13.5	39.8	94	36	0	0.62	5.4	50	73	208	54	154	9.5	18.95	0	0	0	0	0	98	0.2	2.82	obezitate	140.8	49.6	29.2	14.5	35.1	25.7	33.2	25	25.7	51.8145	98
1248750	M	8	U	11.36	5.2	14	40.6	74	27	0	0.4	3.8	34	34	155	61	90	9.4	36.4	0.13	482.25	<9	0.54	< 0.10	111	0	5.64	Obezitatea	0	0	0	0	0	0	0	0	0	0	0
1245657	M	13	R	14.9	5.8	12.2	38.9	103	34	0	0.9	6.5	32	48	192	44	145	8.7	15.64	0.61	673.55	11.72	4.24	2.22	77	0	6.55	Obezitatea	0	0	0	0	0	0	0	0	0	0	0
1245673	F	14	U	19.5	5.28	13.4	42.2	80	35	0	0.69	5.6	34	47	171	47	121	9.2	7.37	1.29	632.01	56.83	6.64	8.61	89	0	7.46	Obezitatea	162	78.7	40.1	31.6	47.1	34.5	44.7	30	34.5	43.8374	97
1249994	F	7	R	138.1	5.06	13.1	39.7	120	28	0	0.68	3.5	25	27	114	35	79	9.4	18.44	0.36	179.95	<9	1.11	0.26	88	0		Obezitatea	135.3	51.5	43.6	22.5	29	21.2	27.5	28.1	21.2	41.165	99
1252327	M	15	R	130.2	5.35	15.3	44.5	94	25	0	0.94	7.2	32	33	122	40	79	8.9	6.01	0	0	0	0	0	107	0.18	6.73		0	0	0	0	0	0	0	0	0	0	0
1252612	M	13	U	76.87	5.43	13.6	41.7	68	22	6	0.76	7.4	29	40	161	34	121	9.2	17.32	0.75	425.45	13.13	5.64	2.3	125	0	4.87	Obezitatea	173.2	130.2	62	80.7	49.5	36.2	47	43.4	36.2	27.8034	99
1253212	F	17	R	11.03	4.65	12.9	38.1	83	30	0	0.68	2.2	14	18	136	40	95	8.8	14.46	0.43	140.31	30.37	5.5	3.99	87	0	3.17	Obezitatea	0	0	0	0	0	0	0	0	0	0	0
1253685	F	9	U	6.78	4.51	13.4	37.5	79	0	0	0.52	5.5	59	142	197	52	150	9.1	32.71	0.36	284.83	<9	2.53	0.3	66	0	5.26	Obezitatea	0	0	0	0	0	0	0	0	0	0	0
1253780	M	12	U	27.92	4.75	14.1	40.1	96	48	0	0.57	4.4	25	31	152	46	101	9.4	17.51	0.59					101	0.1	2.24		0	0	0	0	0	0	0	0	0	0	0
1255736	M	15	R	16.62	5.07	14.7	43.1	75	21	0	0.58	6.6	37	67	178	51	121	9.3	17.52	3.3	204.23	17.58	1.33	1.53	102	0	3.4	Obezitatea	0	0	0	0	0	0	0	0	0	0	0
1256083	F	7	U	5.01	4.43	12.3	35.5	91	38	0	0.55	3.9	23	23	176	54	122	9.2	24.28	0.11	294.38	<9	1.14	0.3	63	0	6.29	Obezitatea	127.5	31.8	28.5	9.1	22.7	16.6	21.5	19.6	16.6	52.2013	96
1259722	M	16	U	17.8	5.11	15.1	45.7	87	28	0	1.09	8.3	35	40	128	36	86	9.2	34.24	3.7	0	0	0	0	89	0.06	3.51	Cardiomiopatia	0	0	0	0	0	0	0	0	0	0	0
1260145	F	16	U	11.31	2.99	7.8	24.1	99	0	0	0		28	48	0	0	0	0	0	0	18.21	0	0	0	0	0	3.93		0	0	0	0	0	0	0	0	0	0	0
1260838	M	9	U	13.66	4.72	14.6	40.7	80	32	0	0.59	6.1	30	25	207	49	157	9.6	31.4	0.34	283.2	28.22	0.58	< 0.10	109	0	3.24	Obezitatea	0	0	0	0	0	0	0	0	0	0	0
1261228	F	14	R	10.58	4.46	12.7	37.9	87	24	0	0.62	4	18	16	196	52	147	9.3	0	0	0	0	0	0	75	0.17	5.5	obezitate	161.2	70.7	37.8	26.7	44	32.2	41.8	27.2	32.2	45.5446	96
1262391	M	14	U	26.61	5.18	14.6	44.1	75	33	0	0.52	5.4	24	28	129	53	78	8.9	23.22	1.79	387.09	14.36	5.58	1.89	96	0	5.99	Obezitatea	155.8	66.4	32.5	21.6	44.8	32.8	42.5	27.4	32.8	49.3976	978
1277643	F	15	U	14.26	4.77	12.3	37.1	88	33	0	0.67	4.8	19	21	121	64	65	9.7	11.92	0.26	0	0	0	0	31	0.81	7.85		0	0	0	0	0	0	0	0	0	0	0
1277713	F	12	U	36.03	4.48	12.8	38.1	96	24	0	0.63	4	45	33	183	61	133	9.7	44.32	0.56	421.7	25.52	4.79	5.47	37	0	3.94	Obezitatea	0	0	0	0	0	0	0	0	0	0	0
1278610	M	17	R	8.05	5.07	14.5	41.5	90	0	0	0	6.9	38	65	0	0	0	0	0	0	0	0	0	0	86	11.55	0	Artrita reumatoida	0	0	0	0	0	0	0	0	0	0	0
1279086	F	17	U	25.27	5.05	12.6	38.4	71	17	0	0.63	5.9	23	35	193	37	148	9.8	14.51	0.28	326.03	13.32	4.55	2.46	140	0	3.3	Obezitatea	0	0	0	0	0	0	0	0	0	0	0
1282044	F	15	R	15.36	4.88	14.3	41.2	80	18	0	0.59	3.3	26	49	158	47	108	9.8	32.09	0.63	318.78	52.26	4.28	5.76	75	0	0.99	normopondere	165	59	28.5	16.8	42.2	30.9	40	21.7	30.9	52.3729	74
1285521	M	3	U	0	4.23	11.5	33.1	78	24	0	0.33	2.9	35	23	159	59	105	9.5	130.9	< 0.05	561.9	< 9.00	0.37	0.11	49	0	7.65	Obezitatea	0	0	0	0	0	0	0	0	0	0	0
1285492	F	17	U	5.05	4.32	12.6	37.7	75	25	0	0.95	3.9	33	28	136	69	74	9.7	46.9	0.47	369.23	19.82	5.35	6.05	55	0	2.57		0	0	0	0	0	0	0	0	0	0	0
1288319	F	2	U	19.66	0	0	0	82	0	0	0	2.9	0	0	0	0	0	0	0	0	0	0	0	0	0	0	2.43	Obezitatea, 18 kg, 49cm	0	0	0	0	0	0	0	0	0	0	0
1288438	F	7	R	8.33	5.06	13.6	39.4	81	21	0	0.35	4.3	36	22	148	43	103	10.3	51.97	0	0	0	0	0	76	0.08	1.45		0	0	0	0	0	0	0	0	0	0	0
1290035	F	15	R	3.6	4.45	13.2	39.3	76	23	0	0.62	3.3	23	21	174	67	110	10.6	37.59	0.44	267.99	38.7	6.06	13.31	70	0	5.98	Obezitate datorita unui exces caloric	0	0	0	0	0	0	0	0	0	0	0
1291401	F	9	U	2.7	4.53	12	35.5	78	30	0	0.52	3.8	38	24	127	70	61	9	43.27	0	0	0	0	0	37	0.08	1.81		0	0	0	0	0	0	0	0	0	0	0
1291877	M	13	U	8.86	4.94	14.7	42.8	99	20	0	0.8	7.1	27	19	159	37	120	9.4	8.07	2.65	346.04	18.1	2.08	3.37	74	0	8	Obezitate datorita unui exces caloric	164	72.8	28.8	21	51.8	37.9	49.2	27.1	37.9	52.0604	97
1293372	F	14	R	7.43	4.75	15	42.6	79	17	0	0.68	2.8	28	24	162	57	108	8	20.3	0.69	573.44	41.05	5.7	3.55	83	0	4.66		0	0	0	0	0	0	0	0	0	0	0
1295651	M	16	R	16.61	5.43	15.7	44.8	100	21	0	0.77	5.4	31	38	265	48	193	8.1	12	3.81	258.17	17.29	5.76	2.41	344	0	1.28	supraponderal	155.8	57.8	28.4	16.4	41.4	30.3	39.3	23.8	30.3	52.4221	89
1296752	F	17	R	1.3	5.12	13.9	42.1	71	23	0	0.64	4.3	21	18	145	52	94	9.2	18.1	1.17	393.76	27.3	5.48	1.64	84	0	3.1	Obezitate datorita unui exces caloric	0	0	0	0	0	0	0	0	0	0	0
1296775	F	9	U	6.09	5.41	14.5	42.9	83	14	0	0.63	0	26	36	156	45	112	9.3	27.17	0	0	0	0	0	93	0	3.83	obezitate	143.6	51.9	38.5	20	31.9	23.4	30.3	25.2	23.4	45.0867	99
1297827	M	13	R	9.72	4.95	13.7	40.8	98	12	0	0.69	5.6	36	36	159	53	120	9	16.57	2.72	452.72	11.53	3.79	2.03	40	0	1.21	normopondere	155.3	48.6	21.8	10.6	38	27.8	36	20.2	27.8	57.2016	83
1298387	F	16	U	10.48	0	0	0	82		0	0	0	0	0	0	0	0	0	7.46	1.13	0	0	0	0	0	0	1.53	supraponderal	150.6	61.6	35.4	21.8	39.8	29.1	37.8	27.2	29.1	47.2403	94
1299032	F	14	R	12.59	4.2	12.6	37	81	27	0	0.54	5.7	30	22	150	45	107	8.7	6.7	0.49	256.59	26.54	4.33	0.81	99	0	1.38	Obezitate datorita unui exces caloric	160.5	81.4	42.3	34.4	47	34.4	44.6	31.6	34.4	42.2604	97
1300176	F	13	U	2.07	5.13	13.8	42.3	86	24	0	0.59	3.9	22	20	152	60	92	8.8	13.31	0.31	257.39	22.5	6.66	3.12	72	0	1.44	Obezitate datorita unui exces caloric	166.1	76.9	38.9	29.9	47	34.4	44.6	27.9	34.4	44.7334	97
1300268	F	8	U	11.54	4.39	12.3	37	86	21	0	0.42	3.7	24	29	126	34	92	9.3	6.44	0	0	< 9.00	0	0.26	97	0	3.25	Obezitate datorita unui exces caloric	131	40.6	38.1	15.5	25.1	18.4	23.8	23.7	18.4	45.3202	99
1300696	F	15	U	27.08	4.43	12.7	38.9	92	30	5.61	0.71	8.6	34	67	138	35	103	9.1	0	1.61	334.07	39.74	6.19	6.76	116	0	4.41	Obezitate datorita unui exces caloric
1300697	M	13	U	16.28	4.55	13.1	38.6	91	36	5.55	0.46	5.7	21	34	137	32	100	9.2	0	2.51	243.48	< 9.00	2.46	1.5	146	0	4.33	Obezitate datorita unui exces caloric
